# Supplementary material for: In a Protest Nation – Integrative Policy Negotiation Should be a Core Public Health Competency
Source: Ann Glob Health. 2021 Apr 14;87(1):38. doi: 10.5334/aogh.3291 (PMC8051155; doi:10.5334/aogh.3291)
Supplement: Appendices. — The appendices include facilitator guides and small group instructions for two stakeholder negotiation role plays regarding: (1) harm reduction for people in Countryland who engage in transactional sex; and (2) access to a patented medicine to address a disease outbreak in Countryland. The appendices also include an example policy brief from Countryland that describes a specific public health problem regarding prevalence of substandard and falsified medicines in Countryland and an evaluation of potential policy interventions to address this problem. [file agh-87-1-3291-s1.zip]

Archive with 3 entries (3 files):
- agh-87-1-3291-s1/3291-11591-1-SP.pdf
- agh-87-1-3291-s1/3291-11592-1-SP.docx
- agh-87-1-3291-s1/3291-11593-1-SP.docx
